# Supplementary material for: Upfront admixing antibodies and EGFR inhibitors preempts sequential treatments in lung cancer models
Source: EMBO Mol Med. 2021 Mar 4;13(4):e13144. doi: 10.15252/emmm.202013144 (PMC8033519; doi:10.15252/emmm.202013144)
Supplement: Supplementary file 3 — Source Data for Expanded View and Appendix [file EMMM-13-e13144-s003.zip]

Archive with 2 entries (2 files):
- SourceDataForAppendixFigures.zip
- SourceDataForEVFigures.zip
